# Supplementary material for: Analysis of factors related to the morphological evolution of Lingnan export mugs in the 18th-20th centuries in the context of one belt and one road
Source: PLoS One. 2024 Aug 16;19(8):e0304104. doi: 10.1371/journal.pone.0304104 (PMC11329120; doi:10.1371/journal.pone.0304104)
Supplement: S1 File — (ZIP) [file pone.0304104.s001.zip]

Archive with 1 entries (1 files):
- sample data.xlsx
