# Supplementary material for: Analysis of factors related to the morphological evolution of Lingnan export mugs in the 18th-20th centuries in the context of one belt and one road
Source: PLoS One. 2024 Aug 16;19(8):e0304104. doi: 10.1371/journal.pone.0304104 (PMC11329120; doi:10.1371/journal.pone.0304104)
Supplement: S1 File — (ZIP) [file pone.0304104.s001.zip › sample data.xlsx]

## Sheet: Sheet1
年代	藏品来源	口径（正圆）/cm	高度/cm	底径/cm	容积/ml	陶瓷种类	图片	编码
清朝	大英博物馆	12	14.8	12	1673	粉彩瓷	=DISPIMG("ID_E63D993AD60F4D909A98B3D00A7318A0",1)	Q-I-F019
清朝	广东省博物馆	10.5	14	10	1153	广彩瓷	=DISPIMG("ID_1E561B72EA394D4D81A394906998B0CE",1)	Q-I-D030
清朝	广州十三行博物馆	8.7	11.5	8.7	683	广彩瓷	=DISPIMG("ID_148DBC18C86C4CC5B69A1E021C66BCAB",1)	Q-I-A023
清朝	广州十三行博物馆	8.8	11	8.8	668	广彩瓷	=DISPIMG("ID_7596E196300D43B79731E6AB9EF4A386",1)	Q-I-B025
清朝	广州十三行博物馆	8.6	11.1	8.6	644	广彩瓷	=DISPIMG("ID_B2F40A1A181C4A0FA2FA89F2E4BFF2EA",1)	Q-I-C024
清朝	浙江省博物馆	8.4	10.2	8.2	592	青花瓷	=DISPIMG("ID_1D6A7C8F01A34F69BE9F20CFEEC3E3FA",1)	Q-I-C021
清朝	上海博物馆	8.3	9.5	8.3	514	青花瓷	=DISPIMG("ID_D838AD6761BC4640AF5A50D45BC2D39B",1)	Q-I-A020
清朝	广州十三行博物馆	8.8	9	8.8	514	广彩瓷	=DISPIMG("ID_0687E3A7E21F49D1947EFC8B9BC1174C",1)	Q-I-A028
清朝	广东省博物馆	8	10	6.5	502	广彩瓷	=DISPIMG("ID_929E92C78110427282EB526196A130E3",1)	Q-I-C029
清朝	广州十三行博物馆	6.7	11	3	387	广彩瓷	=DISPIMG("ID_411F2562941D4822BB87605F2432546B",1)	Q-I-B026
清朝	Philadelphia Museum of Art	7.6	7.3	4.6	216	粉彩瓷	=DISPIMG("ID_3B06F97B0F364249B16DFDBF9E51F767",1)	Q-I-C015
清朝	Philadelphia Museum of Art	7.5	7	4.2	193	粉彩瓷	=DISPIMG("ID_EF595848C42D4026AB6BC8A9AA89A853",1)	Q-I-C016
清朝	Brooklyn Museum	6.4	5.9	4.4	137	青花瓷	=DISPIMG("ID_5F6C2F56E9D5440F96862BA4CAD813FD",1)	Q-II-C014
清朝	Brooklyn Museum	6.4	5.7	4.3	130	青花瓷	=DISPIMG("ID_64CD27845F0A4CAEB05B3AC520388CDD",1)	Q-II-B012
清朝	Brooklyn Museum	6.4	5.7	4.3	130	青花瓷	=DISPIMG("ID_C8DD5924E9D3452790C72F3A7DF77B6A",1)	Q-II-C013
清朝	广州十三行博物馆	7	5.5	2.3	130	广彩瓷	=DISPIMG("ID_C2D54168D2974FFFBA84575CB9C795C9",1)	Q-II-B027
清朝	Brooklyn Museum	5	6	2.5	118	粉彩瓷	=DISPIMG("ID_67136B1E247A4187B8400F8142F95F7B",1)	Q-II-B011
清朝	Philadelphia Museum of Art	5.8	7	3.4	118	粉彩瓷	=DISPIMG("ID_CD7EADFC06754AA3A428A85F0021410E",1)	Q-II-C017
清朝	故宫博物院	7.1	6	2.3	112	粉彩瓷	=DISPIMG("ID_091EAE05766A440CBECAE686DF89E23A",1)	Q-II-E018
清朝	粤海第一关博物馆	6.4	5.7	3	101	广彩瓷	=DISPIMG("ID_56F23EBB29E3470BA2E083DD653C741F",1)	Q-II-B022
中华民国	Brooklyn Museum	7.8	6.7	5.6	372	粉彩瓷	=DISPIMG("ID_1E63013704AA4313A0DD9F073BABD000",1)	R-I-E004
中华民国	Philadelphia Museum of Art	6.5	6.8	6.5	225	广彩瓷	=DISPIMG("ID_8D4BF2D2C3E7480D970608A95730BD5D",1)	R-I-D009
中华民国	中国国家博物馆	5	6	3.5	85	粉彩瓷	=DISPIMG("ID_0AB8C70E114749AFB79EC91B15D461D8",1)	R-I-E002
中华民国	Philadelphia Museum of Art	6.4	6.7	6.4	215	粉彩瓷	=DISPIMG("ID_CCEA3ADE75394B468E538E8F441AA469",1)	R-I-D005
中华民国	Philadelphia Museum of Art	6.7	7	4	208	广彩瓷	=DISPIMG("ID_216E9DDE09784856A9C1D6AAD45B6A2B",1)	R-II-C008
中华民国	The Metropolitan Museum of Art	7.5	8.2	3.6	200	冰裂纹绿釉	=DISPIMG("ID_CDEE8AC6B1974703A28B5F3395EDE723",1)	R-V-E003
中华民国	浙江省博物馆	9.2	5.4	4	192	粉彩瓷	=DISPIMG("ID_CD98BE24742E41499B20A4A0DEB64DE4",1)	R-II-B001
中华民国	河南省博物馆	8.7	5.7	3.3	172	粉彩瓷	=DISPIMG("ID_D9ADB3EE4B104033A5EAE19C9CB012E5",1)	R-II-B010
中华民国	Philadelphia Museum of Art	5.9	7	3	163	广彩瓷	=DISPIMG("ID_FEF7F3893983417FB25C4C9D7E8D5100",1)	R-II-B006
中华民国	Philadelphia Museum of Art	6.7	6.7	3.8	147	广彩瓷	=DISPIMG("ID_0F1522CD6E7F48B2A5F5C50E55E10BDC",1)	R-II-C007
